# Supplementary material for: The Impact of Socioeconomic Inequities and Small-Area Deprivation on Child Inpatient Care: Evidence from a Quantitative Study in a Vulnerable Suburban Setting
Source: Int J Environ Res Public Health. 2026 Jun 7;23(6):767. doi: 10.3390/ijerph23060767 (PMC13300299; doi:10.3390/ijerph23060767)
Supplement: Supplementary file 1 [file ijerph-23-00767-s001.zip]

Archive with 1 entries (1 files):
- ijerph-4252681-supplementary.pdf
